# Supplementary material for: In silico screening and identification of deleterious missense SNPs along with their effects on CD-209 gene: An insight to CD-209 related-diseases
Source: PLoS One. 2021 Feb 26;16(2):e0247249. doi: 10.1371/journal.pone.0247249 (PMC7909662; doi:10.1371/journal.pone.0247249)
Supplement: S1 Table — (XLSX) [file pone.0247249.s001.xlsx]

## Sheet: Sheet1
Protein_id	Position	Wild-type AA	Subtituted AA	PhD-SNP	PhD-SNP scoe	PolyPhen-2	PolyPhen-2 score	Pmut	PMut score	PROVEAN	PROVEAN score	SIFT	SIFT score	MutPred	MutPred score
Q9NNX6	6	E	Q	neutral	5	probably damaging	0.997	pathological	0.5302	Neutral	-1.1	Damaging	0	neutral	0.081
Q9NNX6	12	L	V	neutral	7	possibly damaging	0.803	Neutral	0.323	Neutral	-1.12	Damaging	0.002	neutral	0.043
Q9NNX6	13	G	D	neutral	2	benign	0.011	Neutral	0.0948	Neutral	-1.77	Tolerated	0.208	neutral	0.106
Q9NNX6	13	G	C	neutral	2	probably damaging	0.997	Neutral	0.2923	Deleterious	-2.68	Damaging	0.001	neutral	0.187
Q9NNX6	14	L	R	Disease	4	probably damaging	0.993	Neutral	0.3415	Neutral	-1.75	Damaging	0.018	neutral	0.167
Q9NNX6	16	E	K	Disease	2	probably damaging	0.994	Neutral	0.3412	Neutral	-1.43	Damaging	0.005	neutral	0.125
Q9NNX6	17	E	K	Disease	2	probably damaging	0.994	Neutral	0.3517	Neutral	-1.43	Damaging	0.004	neutral	0.115
Q9NNX6	18	E	K	neutral	3	possibly damaging	0.917	Neutral	0.1897	Neutral	-1.33	Damaging	0.013	neutral	0.126
Q9NNX6	21	R	G	neutral	4	benign	0	Neutral	0.1141	Neutral	-1.21	Tolerated	0.204	neutral	0.144
Q9NNX6	23	L	P	Disease	4	benign	0	Neutral	0.0944	Neutral	-1.09	Tolerated	0.055	neutral	0.337
Q9NNX6	25	F	L	Disease	2	benign	0.371	Neutral	0.2486	Neutral	-1.55	Tolerated	0.254	neutral	0.136
Q9NNX6	26	R	Q	neutral	9	benign	0.022	Neutral	0.0828	Neutral	-0.09	Tolerated	0.447	neutral	0.054
Q9NNX6	31	Y	C	Disease	5	probably damaging	0.983	Neutral	0.1773	Neutral	-2.21	Damaging	0.008	neutral	0.184
Q9NNX6	31	Y	H	neutral	8	benign	0.002	Neutral	0.0509	Neutral	-0.29	Tolerated	0.477	neutral	0.147
Q9NNX6	32	K	E	Disease	0	probably damaging	0.995	Neutral	0.3197	Neutral	-1.45	Damaging	0.003	neutral	0.128
Q9NNX6	33	S	N	Disease	1	probably damaging	0.997	Neutral	0.1124	Neutral	-1.1	Damaging	0.046	neutral	0.077
Q9NNX6	39	G	D	Disease	7	probably damaging	0.996	Neutral	0.2784	Neutral	-2.39	Damaging	0.002	neutral	0.17
Q9NNX6	39	G	S	neutral	3	probably damaging	0.957	Neutral	0.1958	Neutral	-1.92	Tolerated	0.054	neutral	0.103
Q9NNX6	40	H	R	Disease	1	benign	0.004	Neutral	0.1617	Deleterious	-2.56	Damaging	0.017	neutral	0.127
Q9NNX6	42	P	L	neutral	0	benign	0.306	Neutral	0.2784	Neutral	-2.42	Damaging	0.002	neutral	0.082
Q9NNX6	42	P	A	neutral	5	benign	0.001	Neutral	0.0666	Neutral	-1.43	Tolerated	0.217	neutral	0.076
Q9NNX6	44	V	E	neutral	2	probably damaging	0.997	Neutral	0.3459	Neutral	-2.19	Damaging	0.001	neutral	0.292
Q9NNX6	44	V	M	neutral	4	probably damaging	0.997	Neutral	0.2655	Neutral	-1.07	Damaging	0.001	neutral	0.082
Q9NNX6	46	Q	E	neutral	6	probably damaging	0.968	Neutral	0.1186	Neutral	-0.98	Damaging	0.013	neutral	0.122
Q9NNX6	48	L	I	neutral	5	probably damaging	0.986	Neutral	0.3263	Neutral	-0.6	Damaging	0.005	neutral	0.058
Q9NNX6	49	S	Y	neutral	3	possibly damaging	0.882	Neutral	0.3459	Neutral	-2.03	Tolerated	0.129	neutral	0.17
Q9NNX6	50	F	L	Disease	2	benign	0.217	Neutral	0.2211	Neutral	-2.16	Tolerated	0.248	neutral	0.073
Q9NNX6	51	T	M	neutral	4	possibly damaging	0.597	Neutral	0.1167	Neutral	-0.47	Tolerated	0.146	neutral	0.058
Q9NNX6	52	L	H	Disease	2	probably damaging	0.999	pathological	0.5104	Neutral	-2.15	Damaging	0.001	neutral	0.273
Q9NNX6	55	G	E	Disease	1	benign	0.043	Neutral	0.1688	Deleterious	-2.71	Damaging	0.004	neutral	0.166
Q9NNX6	56	L	V	neutral	7	benign	0.004	Neutral	0.1812	Neutral	-0.43	Tolerated	0.082	neutral	0.072
Q9NNX6	65	S	R	neutral	3	possibly damaging	0.919	Neutral	0.4529	Neutral	-1.85	Damaging	0.029	neutral	0.062
Q9NNX6	67	I	V	neutral	8	benign	0.008	Neutral	0.1242	Neutral	-0.27	Tolerated	0.143	neutral	0.037
Q9NNX6	67	I	L	neutral	9	benign	0	Neutral	0.0681	Neutral	0.31	Tolerated	0.973	neutral	0.041
Q9NNX6	70	E	K	Disease	1	benign	0.43	Neutral	0.3591	Neutral	-1.1	Damaging	0.048	neutral	0.081
Q9NNX6	71	Q	H	neutral	3	probably damaging	0.997	Neutral	0.3306	Neutral	-1.85	Damaging	0.001	neutral	0.063
Q9NNX6	72	S	C	Disease	1	probably damaging	1	pathological	0.5573	Neutral	-1.9	Damaging	0.001	neutral	0.1
Q9NNX6	73	R	G	neutral	4	benign	0.016	Neutral	0.1875	Neutral	-1.27	Damaging	0.011	neutral	0.12
Q9NNX6	73	R	K	neutral	8	benign	0	Neutral	0.0295	Neutral	0.42	Tolerated	1	neutral	0.036
Q9NNX6	76	A	V	neutral	7	benign	0.007	Neutral	0.0825	Neutral	-0.95	Tolerated	0.187	neutral	0.046
Q9NNX6	76	A	T	neutral	7	benign	0.013	Neutral	0.0765	Neutral	-0.62	Tolerated	0.301	neutral	0.043
Q9NNX6	76	A	P	Disease	2	possibly damaging	0.674	Neutral	0.2479	Neutral	-1.34	Tolerated	0.054	neutral	0.105
Q9NNX6	80	N	S	neutral	6	benign	0.354	Neutral	0.3572	Neutral	-1.61	Tolerated	0.059	neutral	0.05
Q9NNX6	82	T	I	Disease	3	possibly damaging	0.945	Neutral	0.3392	Neutral	-1.99	Damaging	0.035	neutral	0.073
Q9NNX6	82	T	P	Disease	1	probably damaging	0.997	Neutral	0.3255	Neutral	-1.98	Damaging	0.005	neutral	0.13
Q9NNX6	83	Q	H	neutral	3	probably damaging	0.993	Neutral	0.2793	Neutral	-1.55	Damaging	0.001	neutral	0.088
Q9NNX6	85	K	N	neutral	0	probably damaging	1	Neutral	0.2859	Neutral	-1.35	Damaging	0.002	neutral	0.079
Q9NNX6	93	E	D	neutral	8	probably damaging	0.996	Neutral	0.306	Neutral	-0.7	Tolerated	0.279	neutral	0.069
Q9NNX6	98	Q	H	neutral	7	probably damaging	0.978	Neutral	0.2597	Neutral	-1.34	Tolerated	0.053	neutral	0.112
Q9NNX6	98	Q	R	neutral	7	possibly damaging	0.864	Neutral	0.2391	Neutral	-0.99	Tolerated	0.458	neutral	0.107
Q9NNX6	99	E	K	neutral	7	probably damaging	0.998	Neutral	0.3301	Neutral	-0.87	Tolerated	0.234	neutral	0.085
Q9NNX6	101	Y	H	neutral	7	probably damaging	1	Neutral	0.3337	Neutral	-1.15	Damaging	0.046	neutral	0.101
Q9NNX6	106	Q	E	Disease	1	benign	0.068	Neutral	0.2603	Neutral	-0.74	Damaging	0.003	neutral	0.093
Q9NNX6	107	L	P	Disease	5	probably damaging	1	pathological	0.6699	Neutral	-1.41	Damaging	0.014	neutral	0.326
Q9NNX6	110	A	E	neutral	0	probably damaging	0.987	Neutral	0.4995	Neutral	-1.26	Tolerated	0.467	neutral	0.153
Q9NNX6	113	E	K	neutral	7	probably damaging	0.991	Neutral	0.4156	Neutral	-0.54	Tolerated	0.056	neutral	0.104
Q9NNX6	114	L	F	neutral	7	probably damaging	1	Neutral	0.4476	Neutral	-0.95	Damaging	0.005	neutral	0.057
Q9NNX6	117	K	I	Disease	2	probably damaging	0.999	Neutral	0.3969	Neutral	-1.62	Damaging	0.001	neutral	0.109
Q9NNX6	117	K	E	neutral	1	possibly damaging	0.938	Neutral	0.3835	Neutral	-0.8	Damaging	0.002	neutral	0.081
Q9NNX6	118	S	Y	neutral	2	probably damaging	0.997	pathological	0.5162	Neutral	-1.59	Damaging	0	neutral	0.13
Q9NNX6	120	L	Q	neutral	2	benign	0	Neutral	0.0195	Neutral	0	Tolerated	0.292	neutral	0.089
Q9NNX6	120	L	M	neutral	8	possibly damaging	0.716	Neutral	0.0934	Neutral	0.03	Damaging	0.035	neutral	0.072
Q9NNX6	122	E	K	neutral	3	probably damaging	0.969	Neutral	0.3922	Neutral	-0.47	Damaging	0.017	neutral	0.06
Q9NNX6	123	I	N	Disease	3	probably damaging	0.985	Neutral	0.4872	Neutral	-1.28	Damaging	0.024	neutral	0.164
Q9NNX6	123	I	S	Disease	3	possibly damaging	0.858	Neutral	0.4872	Neutral	-1	Damaging	0.022	neutral	0.157
Q9NNX6	129	R	W	neutral	2	benign	0.007	Neutral	0.0662	Neutral	-1.18	Damaging	0.019	neutral	0.073
Q9NNX6	129	R	Q	neutral	9	benign	0.013	Neutral	0.0656	Neutral	0.12	Tolerated	0.391	neutral	0.028
Q9NNX6	130	L	M	neutral	7	probably damaging	1	pathological	0.5465	Neutral	-0.45	Damaging	0.005	neutral	0.049
Q9NNX6	131	K	N	neutral	0	possibly damaging	0.474	pathological	0.5466	Neutral	-0.94	Damaging	0.009	neutral	0.067
Q9NNX6	132	A	S	neutral	5	probably damaging	0.987	Neutral	0.3305	Neutral	-0.4	Damaging	0.036	neutral	0.062
Q9NNX6	133	A	S	neutral	3	probably damaging	0.996	pathological	0.5583	Neutral	-0.09	Tolerated	0.22	neutral	0.059
Q9NNX6	140	K	N	neutral	4	benign	0.001	Neutral	0.1797	Neutral	-0.47	Damaging	0.02	neutral	0.098
Q9NNX6	141	S	C	neutral	5	probably damaging	0.999	pathological	0.5394	Neutral	-0.9	Damaging	0	neutral	0.11
Q9NNX6	143	L	Q	neutral	3	benign	0.003	Neutral	0.0956	Neutral	0.1	Tolerated	0.362	neutral	0.097
Q9NNX6	143	L	M	neutral	8	possibly damaging	0.774	Neutral	0.0754	Neutral	-0.2	Tolerated	0.139	neutral	0.063
Q9NNX6	145	E	K	neutral	6	possibly damaging	0.792	Neutral	0.3256	Neutral	-0.26	Tolerated	0.327	neutral	0.082
Q9NNX6	146	I	T	Disease	0	benign	0.131	Neutral	0.2761	Neutral	-0.03	Damaging	0.017	neutral	0.09
Q9NNX6	148	Q	K	neutral	2	probably damaging	0.959	Neutral	0.2064	Neutral	-0.18	Damaging	0.011	neutral	0.086
Q9NNX6	150	L	M	neutral	6	probably damaging	0.998	Neutral	0.4725	Neutral	-0.19	Damaging	0.009	neutral	0.058
Q9NNX6	152	W	R	neutral	8	benign	0	Neutral	0.0535	Neutral	0.3	Tolerated	1	neutral	0.054
Q9NNX6	155	A	P	Disease	4	probably damaging	0.995	Neutral	0.291	Neutral	0.16	Damaging	0.008	neutral	0.17
Q9NNX6	157	V	M	neutral	4	benign	0.429	Neutral	0.2191	Neutral	0.1	Damaging	0.004	neutral	0.054
Q9NNX6	158	G	R	neutral	5	probably damaging	0.975	Neutral	0.3024	Neutral	-0.99	Damaging	0.042	neutral	0.097
Q9NNX6	160	L	P	Disease	4	probably damaging	0.984	Neutral	0.3036	Neutral	-0.62	Damaging	0.001	neutral	0.178
Q9NNX6	160	L	F	neutral	7	probably damaging	0.984	Neutral	0.1548	Neutral	-0.34	Tolerated	0.077	neutral	0.056
Q9NNX6	160	L	H	neutral	0	probably damaging	0.996	Neutral	0.3036	Neutral	-0.37	Damaging	0.001	neutral	0.136
Q9NNX6	161	P	S	neutral	5	possibly damaging	0.544	Neutral	0.207	Neutral	-0.4	Tolerated	0.151	neutral	0.075
Q9NNX6	162	E	K	neutral	2	possibly damaging	0.458	Neutral	0.2817	Neutral	-0.57	Damaging	0.004	neutral	0.09
Q9NNX6	164	S	P	Disease	0	benign	0.17	Neutral	0.2784	Neutral	-0.85	Damaging	0.016	neutral	0.151
Q9NNX6	166	M	I	neutral	9	benign	0.007	Neutral	0.0626	Neutral	-0.16	Tolerated	0.171	neutral	0.078
Q9NNX6	166	M	L	neutral	10	benign	0.001	Neutral	0.0285	Neutral	0.05	Tolerated	1	neutral	0.051
Q9NNX6	167	Q	K	neutral	6	benign	0.14	Neutral	0.2514	Neutral	-0.36	Damaging	0.01	neutral	0.084
Q9NNX6	168	E	D	neutral	8	benign	0.267	Neutral	0.2514	Neutral	-0.28	Tolerated	0.205	neutral	0.064
Q9NNX6	172	E	Q	neutral	5	possibly damaging	0.659	Neutral	0.2341	Neutral	-0.14	Tolerated	0.091	neutral	0.062
Q9NNX6	174	T	P	Disease	0	benign	0.056	Neutral	0.154	Neutral	-0.77	Tolerated	0.082	neutral	0.111
Q9NNX6	175	R	W	neutral	3	probably damaging	0.994	Neutral	0.182	Neutral	-0.78	Damaging	0.001	neutral	0.073
Q9NNX6	189	Q	K	neutral	8	benign	0.247	Neutral	0.104	Neutral	-0.27	Tolerated	0.455	neutral	0.065
Q9NNX6	189	Q	L	neutral	8	benign	0	Neutral	0.0386	Neutral	-0.55	Tolerated	1	neutral	0.075
Q9NNX6	191	E	K	neutral	8	probably damaging	0.99	Neutral	0.2776	Neutral	0.06	Tolerated	0.364	neutral	0.079
Q9NNX6	193	Y	C	neutral	5	benign	0.012	Neutral	0.3211	Neutral	-1.38	Damaging	0.002	neutral	0.091
Q9NNX6	194	Q	H	neutral	5	probably damaging	0.997	Neutral	0.2755	Neutral	-0.76	Damaging	0.001	neutral	0.073
Q9NNX6	198	R	W	neutral	8	probably damaging	0.994	Neutral	0.0316	Neutral	-1.03	Damaging	0.026	neutral	0.085
Q9NNX6	198	R	Q	neutral	9	benign	0.012	Neutral	0.0115	Neutral	0.81	Tolerated	1	neutral	0.031
Q9NNX6	202	A	P	Disease	5	probably damaging	0.999	Neutral	0.2438	Neutral	-0.71	Damaging	0.006	neutral	0.131
Q9NNX6	210	S	F	neutral	0	probably damaging	0.989	Neutral	0.2581	Neutral	-1	Damaging	0.001	neutral	0.088
Q9NNX6	214	E	D	neutral	7	benign	0.046	Neutral	0.2218	Neutral	-0.55	Damaging	0.042	neutral	0.06
Q9NNX6	214	E	G	neutral	1	possibly damaging	0.749	Neutral	0.2085	Neutral	-1.11	Damaging	0.011	neutral	0.077
Q9NNX6	220	T	I	neutral	4	probably damaging	0.995	Neutral	0.1045	Neutral	-0.48	Tolerated	0.078	neutral	0.037
Q9NNX6	221	R	W	neutral	6	probably damaging	0.986	Neutral	0.0694	Neutral	-0.92	Damaging	0.002	neutral	0.061
Q9NNX6	221	R	G	neutral	4	benign	0.139	Neutral	0.0875	Neutral	0.76	Tolerated	0.141	neutral	0.085
Q9NNX6	221	R	Q	neutral	9	benign	0.001	Neutral	0.0126	Neutral	0.9	Tolerated	1	neutral	0.02
Q9NNX6	223	K	N	neutral	0	probably damaging	0.989	Neutral	0.2476	Neutral	-0.91	Tolerated	0.056	neutral	0.064
Q9NNX6	224	A	P	Disease	7	probably damaging	0.996	Neutral	0.2057	Neutral	-1.57	Damaging	0.022	neutral	0.107
Q9NNX6	233	S	C	neutral	3	probably damaging	0.992	Neutral	0.0909	Deleterious	-2.76	Damaging	0.002	neutral	0.075
Q9NNX6	233	S	P	Disease	4	probably damaging	0.971	Neutral	0.104	Deleterious	-2.6	Damaging	0.009	neutral	0.115
Q9NNX6	235	Q	L	neutral	7	benign	0	Neutral	0.0533	Deleterious	-3.62	Tolerated	0.246	neutral	0.073
Q9NNX6	235	Q	K	neutral	8	benign	0.106	Neutral	0.0859	Neutral	-2.27	Tolerated	0.195	neutral	0.059
Q9NNX6	235	Q	E	neutral	8	benign	0.11	Neutral	0.104	Neutral	-1.92	Tolerated	0.107	neutral	0.048
Q9NNX6	237	E	D	neutral	7	benign	0.393	Neutral	0.0404	Neutral	-1.31	Tolerated	0.083	neutral	0.079
Q9NNX6	242	L	V	neutral	4	benign	0.002	Neutral	0.0402	Neutral	-1.32	Damaging	0.05	neutral	0.063
Q9NNX6	244	Q	R	neutral	7	benign	0.003	Neutral	0.0341	Neutral	-2.36	Tolerated	0.288	neutral	0.097
Q9NNX6	244	Q	E	neutral	8	benign	0.074	Neutral	0.0697	Neutral	-1.48	Damaging	0.047	neutral	0.107
Q9NNX6	251	R	C	Disease	7	probably damaging	0.999	pathological	0.51	Deleterious	-5.61	Damaging	0.015	Pathogenic	0.509
Q9NNX6	251	R	G	Disease	6	benign	0.007	Neutral	0.3989	Deleterious	-4.52	Tolerated	0.181	neutral	0.13
Q9NNX6	251	R	L	Disease	6	possibly damaging	0.817	Neutral	0.3989	Deleterious	-4.89	Tolerated	0.081	neutral	0.16
Q9NNX6	251	R	H	neutral	3	benign	0.074	Neutral	0.127	Neutral	-2.41	Tolerated	0.084	neutral	0.073
Q9NNX6	252	L	R	Disease	4	probably damaging	0.998	Neutral	0.4788	Deleterious	-5.32	Damaging	0.001	neutral	0.35
Q9NNX6	255	P	T	Disease	4	benign	0.3	Neutral	0.3633	Deleterious	-3.22	Tolerated	0.191	neutral	0.202
Q9NNX6	255	P	S	neutral	2	possibly damaging	0.49	Neutral	0.3633	Deleterious	-2.98	Tolerated	0.22	neutral	0.099
Q9NNX6	255	P	L	Disease	2	possibly damaging	0.775	Neutral	0.4663	Deleterious	-3.99	Tolerated	0.354	neutral	0.174
Q9NNX6	256	C	Y	Disease	8	probably damaging	1	pathological	0.7982	Deleterious	-10.02	Damaging	0.001	neutral	0.481
Q9NNX6	257	P	S	Disease	4	possibly damaging	0.78	pathological	0.6767	Deleterious	-5.76	Tolerated	0.059	neutral	0.226
Q9NNX6	258	W	R	neutral	3	benign	0.433	Neutral	0.4115	Deleterious	-8.78	Tolerated	0.221	neutral	0.399
Q9NNX6	260	W	C	Disease	6	probably damaging	1	pathological	0.829	Deleterious	-11.77	Damaging	0	Pathogenic	0.922
Q9NNX6	265	G	R	Disease	6	possibly damaging	0.953	pathological	0.63	deleterious	-6.24	Damaging	0.01	Pathogenic	0.614
Q9NNX6	269	F	L	Disease	1	benign	0.336	Neutral	0.4796	Deleterious	-5.36	Tolerated	0.058	neutral	0.362
Q9NNX6	270	M	L	neutral	0	benign	0	Neutral	0.3381	Neutral	-0.72	Tolerated	0.193	neutral	0.147
Q9NNX6	271	S	A	Disease	4	probably damaging	0.993	pathological	0.6086	Deleterious	-2.73	Damaging	0.003	neutral	0.15
Q9NNX6	274	Q	H	neutral	3	probably damaging	0.999	pathological	0.5438	Deleterious	-4.3	Damaging	0.003	neutral	0.204
Q9NNX6	275	R	W	Disease	5	probably damaging	1	pathological	0.6812	Deleterious	-6.36	Damaging	0	neutral	0.153
Q9NNX6	275	R	Q	neutral	2	probably damaging	1	pathological	0.5087	Deleterious	-2.78	Tolerated	0.072	neutral	0.097
Q9NNX6	276	N	D	neutral	2	benign	0.011	Neutral	0.1983	Deleterious	-3.56	Tolerated	0.121	neutral	0.163
Q9NNX6	279	D	V	neutral	1	probably damaging	0.97	pathological	0.5104	Deleterious	-6.91	Damaging	0.006	neutral	0.259
Q9NNX6	279	D	N	neutral	6	benign	0.053	Neutral	0.1364	Deleterious	-2.53	Tolerated	0.156	neutral	0.081
Q9NNX6	280	S	F	Disease	9	probably damaging	1	pathological	0.8	deleterious	-4.98	Damaging	0	Pathogenic	0.841
Q9NNX6	281	I	V	neutral	9	benign	0	Neutral	0.0706	Neutral	0.33	Tolerated	1	neutral	0.035
Q9NNX6	283	A	D	neutral	4	probably damaging	1	pathological	0.568	Deleterious	-5.19	Tolerated	0.083	neutral	0.349
Q9NNX6	283	A	T	neutral	2	probably damaging	1	Neutral	0.4832	Deleterious	-3.26	Damaging	0.028	neutral	0.115
Q9NNX6	285	K	N	neutral	3	benign	0.037	Neutral	0.2305	Neutral	-1.57	Tolerated	0.064	neutral	0.201
Q9NNX6	285	K	Q	neutral	7	benign	0	Neutral	0.0365	Neutral	0.96	Tolerated	1	neutral	0.066
Q9NNX6	288	G	R	Disease	3	benign	0.096	Neutral	0.1589	Deleterious	-2.57	Tolerated	0.205	neutral	0.344
Q9NNX6	289	A	T	Disease	2	probably damaging	1	pathological	0.6919	Deleterious	-3.64	Damaging	0.012	neutral	0.393
Q9NNX6	291	L	F	Disease	7	probably damaging	1	pathological	0.8101	Deleterious	-3.64	Damaging	0	Pathogenic	0.63
Q9NNX6	292	V	I	neutral	7	probably damaging	1	pathological	0.5796	Neutral	-0.94	Damaging	0.021	neutral	0.152
Q9NNX6	293	V	L	neutral	5	benign	0.291	pathological	0.5195	Neutral	-1.85	Damaging	0.005	neutral	0.192
Q9NNX6	293	V	I	neutral	9	benign	0.001	Neutral	0.1579	Neutral	-0.15	Tolerated	1	neutral	0.043
Q9NNX6	296	S	I	Disease	5	probably damaging	0.971	pathological	0.7546	Deleterious	-5.1	Damaging	0	Pathogenic	0.734
Q9NNX6	296	S	T	Disease	3	benign	0.001	Neutral	0.1818	Neutral	-1.94	Tolerated	0.087	neutral	0.132
Q9NNX6	298	E	Q	Disease	5	probably damaging	0.998	pathological	0.5962	Deleterious	-2.8	Damaging	0.012	neutral	0.239
Q9NNX6	299	E	K	Disease	7	probably damaging	0.999	pathological	0.62	deleterious	-3.78	Damaging	0	Pathogenic	0.885
Q9NNX6	302	F	V	Disease	3	probably damaging	0.995	pathological	0.6833	Deleterious	-6.28	Damaging	0.001	Pathogenic	0.723
Q9NNX6	306	Q	H	neutral	5	probably damaging	0.998	pathological	0.5087	Deleterious	-3.92	Tolerated	0.054	neutral	0.163
Q9NNX6	307	S	T	neutral	2	benign	0	Neutral	0.0806	Neutral	1.74	Tolerated	1	neutral	0.047
Q9NNX6	308	S	F	Disease	5	possibly damaging	0.886	pathological	0.52	deleterious	-4.62	Damaging	0.03	Pathogenic	0.636
Q9NNX6	309	R	G	neutral	2	probably damaging	0.981	pathological	0.518	Deleterious	-4.17	Damaging	0.01	neutral	0.203
Q9NNX6	311	N	K	neutral	3	benign	0.182	pathological	0.5112	Neutral	-0.39	Tolerated	0.626	neutral	0.114
Q9NNX6	312	R	L	Disease	3	possibly damaging	0.839	pathological	0.6642	Deleterious	-3.74	Tolerated	0.078	neutral	0.2
Q9NNX6	312	R	C	Disease	2	probably damaging	1	pathological	0.6642	Deleterious	-3.64	Damaging	0.008	neutral	0.189
Q9NNX6	312	R	H	neutral	5	probably damaging	0.995	pathological	0.5951	Neutral	-1.6	Tolerated	0.07	neutral	0.113
Q9NNX6	314	T	I	neutral	1	possibly damaging	0.944	Neutral	0.4884	Deleterious	-4.08	Damaging	0.022	neutral	0.344
Q9NNX6	315	W	R	Disease	8	probably damaging	1	pathological	0.7982	Deleterious	-12.71	Damaging	0	Pathogenic	0.859
Q9NNX6	316	M	T	Disease	5	probably damaging	1	pathological	0.5071	Deleterious	-5.04	Damaging	0.001	Pathogenic	0.532
Q9NNX6	316	M	I	neutral	6	probably damaging	0.999	Neutral	0.4339	Deleterious	-2.93	Tolerated	0.399	neutral	0.189
Q9NNX6	317	G	E	Disease	8	probably damaging	1	pathological	0.7982	Deleterious	-7.23	Damaging	0	Pathogenic	0.861
Q9NNX6	318	L	P	Disease	8	probably damaging	1	pathological	0.7982	Deleterious	-6.37	Damaging	0	Pathogenic	0.899
Q9NNX6	318	L	F	Disease	7	probably damaging	1	pathological	0.6951	Deleterious	-3.64	Damaging	0	Pathogenic	0.586
Q9NNX6	319	S	A	neutral	1	probably damaging	0.989	pathological	0.6425	Neutral	-2.36	Damaging	0.004	neutral	0.242
Q9NNX6	320	D	Y	Disease	7	probably damaging	1	pathological	0.6189	Deleterious	-8.03	Damaging	0.006	Pathogenic	0.838
Q9NNX6	325	G	A	Disease	3	benign	0.278	pathological	0.6919	Neutral	-2.16	Tolerated	0.219	neutral	0.323
Q9NNX6	326	T	M	neutral	8	probably damaging	1	Neutral	0.0774	Deleterious	-4.47	Damaging	0.02	neutral	0.072
Q9NNX6	326	T	K	neutral	6	probably damaging	0.996	Neutral	0.4233	Deleterious	-4.1	Tolerated	0.077	neutral	0.184
Q9NNX6	331	D	H	Disease	5	probably damaging	1	pathological	0.7431	Deleterious	-6.36	Damaging	0	Pathogenic	0.828
Q9NNX6	332	G	S	Disease	7	probably damaging	1	pathological	0.6919	Deleterious	-4.91	Damaging	0.008	Pathogenic	0.767
Q9NNX6	333	S	L	Disease	5	probably damaging	1	pathological	0.75	deleterious	-5.31	Damaging	0	Pathogenic	0.808
Q9NNX6	334	P	S	Disease	5	benign	0.135	pathological	0.571	Deleterious	-5.06	Tolerated	0.088	neutral	0.198
Q9NNX6	343	W	G	Disease	8	probably damaging	1	pathological	0.829	Deleterious	-11.61	Damaging	0.002	Pathogenic	0.896
Q9NNX6	346	G	R	Disease	6	probably damaging	1	pathological	0.7092	Deleterious	-6.92	Damaging	0.004	Pathogenic	0.678
Q9NNX6	346	G	E	Disease	5	probably damaging	1	pathological	0.7274	Deleterious	-6.92	Damaging	0.001	Pathogenic	0.679
Q9NNX6	347	E	K	Disease	7	probably damaging	0.998	pathological	0.6935	Deleterious	-3.39	Damaging	0.011	Pathogenic	0.787
Q9NNX6	348	P	L	Disease	6	probably damaging	1	pathological	0.7	deleterious	-8.98	Damaging	0	Pathogenic	0.877
Q9NNX6	351	V	A	neutral	6	benign	0.002	Neutral	0.112	Neutral	-1.54	Tolerated	0.602	neutral	0.181
Q9NNX6	353	E	A	Disease	2	benign	0.176	Neutral	0.3727	Deleterious	-4.22	Tolerated	0.051	Pathogenic	0.556
Q9NNX6	357	A	T	Disease	5	probably damaging	0.999	pathological	0.5107	Neutral	-2.24	Damaging	0.012	neutral	0.455
Q9NNX6	357	A	V	neutral	1	benign	0.085	Neutral	0.1865	Neutral	-0.98	Tolerated	1	neutral	0.22
Q9NNX6	358	E	A	Disease	2	probably damaging	1	pathological	0.5675	Deleterious	-5.27	Damaging	0.009	Pathogenic	0.759
Q9NNX6	358	E	K	Disease	2	probably damaging	1	pathological	0.67	deleterious	-3.51	Damaging	0.01	Pathogenic	0.681
Q9NNX6	360	S	N	Disease	1	benign	0	Neutral	0.096	Neutral	-1.19	Tolerated	0.288	neutral	0.211
Q9NNX6	360	S	R	Disease	3	possibly damaging	0.856	Neutral	0.4145	Neutral	-0.76	Tolerated	0.394	neutral	0.176
Q9NNX6	363	G	A	neutral	2	probably damaging	1	pathological	0.7102	Deleterious	-5.37	Damaging	0.001	neutral	0.444
Q9NNX6	366	D	A	Disease	7	probably damaging	1	pathological	0.7026	Deleterious	-7.18	Damaging	0.001	Pathogenic	0.853
Q9NNX6	366	D	N	Disease	5	probably damaging	1	pathological	0.6864	Deleterious	-4.49	Damaging	0.001	Pathogenic	0.78
Q9NNX6	367	D	N	neutral	3	benign	0.006	Neutral	0.0788	Neutral	0.75	Tolerated	0.738	neutral	0.215
Q9NNX6	371	L	F	neutral	1	benign	0.329	Neutral	0.2904	Neutral	-1.83	Tolerated	0.088	neutral	0.104
Q9NNX6	374	F	I	neutral	4	possibly damaging	0.951	Neutral	0.4451	Deleterious	-4.83	Damaging	0.02	neutral	0.271
Q9NNX6	379	K	T	Disease	3	possibly damaging	0.859	pathological	0.6901	Deleterious	-5.01	Damaging	0.001	neutral	0.221
Q9NNX6	381	A	T	neutral	6	benign	0.33	Neutral	0.1286	Neutral	-1.87	Tolerated	0.092	neutral	0.077
Q9NNX6	382	A	S	neutral	8	benign	0.05	Neutral	0.3709	Neutral	-0.33	Tolerated	0.19	neutral	0.04
Q9NNX6	382	A	T	neutral	5	benign	0.018	Neutral	0.3889	Neutral	0.98	Tolerated	0.6	neutral	0.044
Q9NNX6	387	D	G	neutral	6	probably damaging	0.968	Neutral	0.4629	Neutral	-1.59	Damaging	0.006	neutral	0.087
Q9NNX6	389	E	K	neutral	4	benign	0.361	Neutral	0.1528	Neutral	-0.55	Tolerated	0.104	neutral	0.059
Q9NNX6	392	L	P	Disease	2	probably damaging	0.998	Neutral	0.3496	Neutral	-0.41	Tolerated	0.077	neutral	0.097
Q9NNX6	393	S	Y	neutral	6	probably damaging	0.996	Neutral	0.3028	Neutral	-0.88	Damaging	0.004	neutral	0.07
Q9NNX6	393	S	F	neutral	5	probably damaging	0.996	Neutral	0.3841	Neutral	-0.69	Damaging	0.004	neutral	0.067
Q9NNX6	394	P	L	neutral	7	benign	0.001	Neutral	0.2107	Neutral	-1.33	Damaging	0.011	neutral	0.054
Q9NNX6	397	A	T	neutral	8	benign	0	Neutral	0.0609	Neutral	-0.01	Tolerated	0.137	neutral	0.026
Q9NNX6	399	P	L	neutral	6	benign	0.011	Neutral	0.3697	Neutral	-1.26	Damaging	0.04	neutral	0.043
Q9NNX6	399	P	T	neutral	3	benign	0.295	Neutral	0.332	Neutral	-0.95	Damaging	0.045	neutral	0.057
Q9NNX6	400	N	K	neutral	9	benign	0	Neutral	0.1603	Neutral	-0.8	Tolerated	0.051	neutral	0.039
Q9NNX6	401	P	H	neutral	9	benign	0.418	Neutral	0.2427	Neutral	-1.2	Damaging	0.003	neutral	0.06
Q9NNX6	402	P	L	neutral	9	benign	0.001	Neutral	0.1726	Neutral	-1.33	Tolerated	0.143	neutral	0.031
Q9NNX6	402	P	T	neutral	9	benign	0.001	Neutral	0.1325	Neutral	-1.05	Tolerated	0.204	neutral	0.039
Q9NNX6	402	P	R	neutral	9	benign	0.001	Neutral	0.2398	Neutral	-1.15	Tolerated	0.271	neutral	0.048
Q9NNX6	402	P	A	neutral	9	benign	0.009	Neutral	0.2038	Neutral	-1.04	Tolerated	0.324	neutral	0.033
Q9NNX6	402	P	H	neutral	9	benign	0	Neutral	0.2292	Neutral	-1.03	Tolerated	0.406	neutral	0.039
Q9NNX6	404	A	G	neutral	9	benign	0	Neutral	0.1031	Neutral	-0.45	Damaging	0	neutral	0.023
Q9NNX6	404	A	V	neutral	9	benign	0	Neutral	0.1031	Neutral	-0.41	Damaging	0	neutral	0.035
Q9NNX6	404	A	E	neutral	7	benign	0	Neutral	0.1076	Neutral	-0.22	Damaging	0	neutral	0.053
